# Supplementary material for: Revision of the Neotropical Neuratelia Rondani (Diptera, Mycetophilidae, Sciophilinae): two new species, a new combination, and a new synonym
Source: Zookeys. 2019 Jul 8;861:63–79. doi: 10.3897/zookeys.861.32835 (PMC6629717; doi:10.3897/zookeys.861.32835)
Supplement: XML Treatment for Neuratelia [file zookeys.861.32835-treatment1.xml]

<!DOCTYPE tp:taxon-treatment
  PUBLIC "-//TaxonX//DTD Taxonomic Treatment Publishing DTD v0 20100105//EN" "tax-treatment-NSO.dtd">
<tp:taxon-treatment xmlns:tp="http://www.plazi.org/taxpub"><tp:treatment-meta><kwd-group><label>Taxon classification</label><kwd><named-content xmlns:xlink="http://www.w3.org/1999/xlink" content-type="kingdom">Animalia</named-content></kwd><kwd><named-content xmlns:xlink="http://www.w3.org/1999/xlink" content-type="order">Diptera</named-content></kwd><kwd><named-content xmlns:xlink="http://www.w3.org/1999/xlink" content-type="family">Mycetophilidae</named-content></kwd></kwd-group><mixed-citation publication-type="journal"><person-group><name><surname>Henao-Sepúlveda</surname><given-names>Carolina</given-names></name><name><surname>Wolff</surname><given-names>Marta</given-names></name><name><surname>Amorim</surname><given-names>Dalton de Souza</given-names></name></person-group><article-title>Revision of the Neotropical <italic><tp:taxon-name><tp:taxon-name-part taxon-name-part-type="genus" reg="Neuratelia">Neuratelia</tp:taxon-name-part></tp:taxon-name></italic> Rondani (<tp:taxon-name><tp:taxon-name-part taxon-name-part-type="order">Diptera</tp:taxon-name-part></tp:taxon-name>, <tp:taxon-name><tp:taxon-name-part taxon-name-part-type="family">Mycetophilidae</tp:taxon-name-part></tp:taxon-name>, <tp:taxon-name><tp:taxon-name-part taxon-name-part-type="subfamily">Sciophilinae</tp:taxon-name-part></tp:taxon-name>): two new species, a new combination, and a new synonym</article-title><source>Zookeys</source><day>08</day><month>7</month><year>2019</year><volume>861</volume><fpage>63</fpage><lpage>79</lpage><pub-id pub-id-type="doi">10.3897/zookeys.861.32835</pub-id></mixed-citation></tp:treatment-meta><tp:nomenclature><tp:taxon-name>
              <tp:taxon-name-part taxon-name-part-type="genus" reg="Neuratelia">Neuratelia</tp:taxon-name-part>
            </tp:taxon-name><tp:taxon-authority>Rondani 1856: 195.</tp:taxon-authority></tp:nomenclature><tp:treatment-sec sec-type="type species" id="SECID0E1PAC"><title>Type species.</title><p><italic><tp:taxon-name><tp:taxon-name-part taxon-name-part-type="genus" reg="Mycetophila">Mycetophila</tp:taxon-name-part><tp:taxon-name-part taxon-name-part-type="species" reg="nemoralis">nemoralis</tp:taxon-name-part></tp:taxon-name></italic> Meigen (original designation).</p></tp:treatment-sec><tp:treatment-sec sec-type="diagnosis" id="SECID0EMAAE"><title>Diagnosis.</title><p>(modified from <xref ref-type="bibr" rid="B11">Matile 1974</xref>; <xref ref-type="bibr" rid="B17">Søli et al. 2000</xref>; <xref ref-type="bibr" rid="B15">Sasakawa 2004</xref>; <xref ref-type="bibr" rid="B5">Borkent and Wheeler 2013</xref>). Vein R<sub>5</sub> sinuous, sc-r placed basal to origin of Rs, C not produced beyond apex of R<sub>5</sub>, stem of M<sub>1+2</sub> shorter than medial fork, base of M<sub>1</sub> absent, origin of posterior fork basal to origin of anterior fork. Tibiae with distinct setae. Laterotergite and mediotergite setose.</p></tp:treatment-sec><ref-list><ref id="B11"><mixed-citation xmlns:xlink="http://www.w3.org/1999/xlink" xlink:type="simple"><person-group><name name-style="western"><surname>Matile</surname><given-names>L</given-names></name></person-group> (<year>1974</year>) <article-title>Notes sur les <tp:taxon-name><tp:taxon-name-part taxon-name-part-type="family">Mycetophilidae</tp:taxon-name-part></tp:taxon-name> (<tp:taxon-name><tp:taxon-name-part taxon-name-part-type="order">Diptera</tp:taxon-name-part></tp:taxon-name>) de la faune de France. III Le genre <italic><tp:taxon-name><tp:taxon-name-part taxon-name-part-type="genus">Neuratelia</tp:taxon-name-part></tp:taxon-name></italic>.</article-title><source>L’Entomologiste</source><volume>3</volume>: <fpage>28</fpage>–<lpage>33</lpage>.</mixed-citation></ref><ref id="B17"><mixed-citation xmlns:xlink="http://www.w3.org/1999/xlink" xlink:type="simple"><person-group><name name-style="western"><surname>Søli</surname><given-names>GEE</given-names></name><name name-style="western"><surname>Vockeroth</surname><given-names>JR</given-names></name><name name-style="western"><surname>Matile</surname><given-names>L</given-names></name></person-group> (<year>2000</year>) <article-title>Families of <tp:taxon-name><tp:taxon-name-part taxon-name-part-type="superfamily">Sciaroidea</tp:taxon-name-part></tp:taxon-name>.</article-title> In: <person-group><name name-style="western"><surname>Papp</surname><given-names>L</given-names></name><name name-style="western"><surname>Darvas</surname><given-names>B</given-names></name></person-group> (<role>Eds</role>) <issue-title>Contributions to a Manual of Palaearctic Diptera.</issue-title><source>Science Herald, Budapest</source>, <fpage>49</fpage>–<lpage>92</lpage>.</mixed-citation></ref><ref id="B15"><mixed-citation xmlns:xlink="http://www.w3.org/1999/xlink" xlink:type="simple"><person-group><name name-style="western"><surname>Sasakawa</surname><given-names>M</given-names></name></person-group> (<year>2004</year>) <article-title>Fungus gnats of the genus <italic><tp:taxon-name><tp:taxon-name-part taxon-name-part-type="genus">Neuratelia</tp:taxon-name-part></tp:taxon-name></italic> Rondani in Japan (<tp:taxon-name><tp:taxon-name-part taxon-name-part-type="order">Diptera</tp:taxon-name-part></tp:taxon-name>, <tp:taxon-name><tp:taxon-name-part taxon-name-part-type="family">Mycetophilidae</tp:taxon-name-part></tp:taxon-name>).</article-title><source>Esakia</source><volume>44</volume>: <fpage>67</fpage>–<lpage>79</lpage>.</mixed-citation></ref><ref id="B5"><mixed-citation xmlns:xlink="http://www.w3.org/1999/xlink" xlink:type="simple"><person-group><name name-style="western"><surname>Borkent</surname><given-names>CJ</given-names></name><name name-style="western"><surname>Wheeler</surname><given-names>TA</given-names></name></person-group> (<year>2013</year>) <article-title>Phylogeny of the tribe <tp:taxon-name><tp:taxon-name-part taxon-name-part-type="tribe">Sciophilini</tp:taxon-name-part></tp:taxon-name> (<tp:taxon-name><tp:taxon-name-part taxon-name-part-type="order">Diptera</tp:taxon-name-part></tp:taxon-name>: <tp:taxon-name><tp:taxon-name-part taxon-name-part-type="family">Mycetophilidae</tp:taxon-name-part></tp:taxon-name>, <tp:taxon-name><tp:taxon-name-part taxon-name-part-type="subfamily">Sciophilinae</tp:taxon-name-part></tp:taxon-name>).</article-title><source>Systematic Entomology</source><volume>38</volume>: <fpage>407</fpage>–<lpage>427</lpage>. <ext-link xlink:type="simple" ext-link-type="doi" xlink:href="10.1111/syen.12002">https://doi.org/10.1111/syen.12002</ext-link></mixed-citation></ref></ref-list></tp:taxon-treatment>
