# Supplementary material for: Revision of the Neotropical Neuratelia Rondani (Diptera, Mycetophilidae, Sciophilinae): two new species, a new combination, and a new synonym
Source: Zookeys. 2019 Jul 8;861:63–79. doi: 10.3897/zookeys.861.32835 (PMC6629717; doi:10.3897/zookeys.861.32835)
Supplement: XML Treatment for Neuratelia colombiana [file zookeys.861.32835-treatment3.xml]

<!DOCTYPE tp:taxon-treatment
  PUBLIC "-//TaxonX//DTD Taxonomic Treatment Publishing DTD v0 20100105//EN" "tax-treatment-NSO.dtd">
<tp:taxon-treatment xmlns:tp="http://www.plazi.org/taxpub"><tp:treatment-meta><kwd-group><label>Taxon classification</label><kwd><named-content xmlns:xlink="http://www.w3.org/1999/xlink" content-type="kingdom">Animalia</named-content></kwd><kwd><named-content xmlns:xlink="http://www.w3.org/1999/xlink" content-type="order">Diptera</named-content></kwd><kwd><named-content xmlns:xlink="http://www.w3.org/1999/xlink" content-type="family">Mycetophilidae</named-content></kwd></kwd-group><mixed-citation publication-type="journal"><person-group><name><surname>Henao-Sepúlveda</surname><given-names>Carolina</given-names></name><name><surname>Wolff</surname><given-names>Marta</given-names></name><name><surname>Amorim</surname><given-names>Dalton de Souza</given-names></name></person-group><article-title>Revision of the Neotropical <italic><tp:taxon-name><tp:taxon-name-part taxon-name-part-type="genus" reg="Neuratelia">Neuratelia</tp:taxon-name-part></tp:taxon-name></italic> Rondani (<tp:taxon-name><tp:taxon-name-part taxon-name-part-type="order">Diptera</tp:taxon-name-part></tp:taxon-name>, <tp:taxon-name><tp:taxon-name-part taxon-name-part-type="family">Mycetophilidae</tp:taxon-name-part></tp:taxon-name>, <tp:taxon-name><tp:taxon-name-part taxon-name-part-type="subfamily">Sciophilinae</tp:taxon-name-part></tp:taxon-name>): two new species, a new combination, and a new synonym</article-title><source>Zookeys</source><day>08</day><month>7</month><year>2019</year><volume>861</volume><fpage>63</fpage><lpage>79</lpage><pub-id pub-id-type="doi">10.3897/zookeys.861.32835</pub-id></mixed-citation></tp:treatment-meta><tp:nomenclature><tp:taxon-name>
              <tp:taxon-name-part taxon-name-part-type="genus" reg="Neuratelia">Neuratelia</tp:taxon-name-part>
              <tp:taxon-name-part taxon-name-part-type="species" reg="colombiana">colombiana</tp:taxon-name-part>
              <object-id xmlns:xlink="http://www.w3.org/1999/xlink" content-type="zoobank" xlink:type="simple">http://zoobank.org/5A4A2D1B-CB31-4591-A8FF-075C58A0E2ED</object-id>
            </tp:taxon-name><tp:taxon-status xmlns:xlink="http://www.w3.org/1999/xlink" xlink:type="simple">sp. nov.</tp:taxon-status><xref ref-type="fig" rid="F2">Figs 2B</xref><xref ref-type="fig" rid="F3">, 3B,E, H</xref><xref ref-type="fig" rid="F4">, 4B</xref><xref ref-type="fig" rid="F5">, 5D–F</xref><xref ref-type="fig" rid="F6">, 6C, D</xref><!--PageBreak --></tp:nomenclature><tp:treatment-sec sec-type="type locality" id="SECID0EZ3AE"><title>Type locality.</title><p>Colombia, department of Antioquia, Sonsón municipality, Norí municipal rural settlement, Norí mountain, paramo of Sonsón locality, <named-content xmlns:xlink="http://www.w3.org/1999/xlink" content-type="dwc:verbatimCoordinates" xlink:type="simple"><named-content content-type="geo-json" specific-use="{&#34;type&#34;:&#34;Point&#34;,&#34;coordinates&#34;:[-75.268443,5.811933]}" id="NCID0EC4AE" xlink:type="simple">5°48.716'N, 75°16.1066'W</named-content></named-content>, alt. 3045 m a.s.l. paramo, A. Cardona and D. Cardona leg.</p></tp:treatment-sec><tp:treatment-sec sec-type="Type specimen" id="SECID0EH4AE"><title>Type specimen.</title><p>Holotype male, wing mounted in Euparal on microscope slide, rest of body in alcohol 96%. Original label: “Colombia, Antioquia, Sonsón, Vda. Norí, cerro Norí, páramo de Sonsón, <named-content xmlns:xlink="http://www.w3.org/1999/xlink" content-type="dwc:verbatimCoordinates" xlink:type="simple"><named-content content-type="geo-json" specific-use="{&#34;type&#34;:&#34;Point&#34;,&#34;coordinates&#34;:[-75.268444,5.812861]}" id="NCID0EQ4AE" xlink:type="simple">5°48'46.3"N, 75°16'6.398"W</named-content></named-content>, páramo, 3045 m, <!--PageBreak -->1–12 Sept. 2018. Proyecto Moscas de las flores. M. Salinas, A.M. Echeverry and A.L. Montoya cols. CEUA 94079”.</p></tp:treatment-sec><tp:treatment-sec sec-type="material" id="SECID0EX4AE"><title>Material examined.</title><p><bold>Holotype</bold> Colombia ♂, department of Antioquia, Sonsón municipality, Norí locality, Norí mountain, paramo of Sonsón; <named-content xmlns:xlink="http://www.w3.org/1999/xlink" content-type="dwc:verbatimCoordinates" xlink:type="simple"><named-content content-type="geo-json" specific-use="{&#34;type&#34;:&#34;Point&#34;,&#34;coordinates&#34;:[-75.269943,5.812860]}" id="NCID0EC5AE" xlink:type="simple">5°48.7716'N, 75°16.1966'W</named-content></named-content>, alt. 3045 m a.s.l.; 1–12 Sept. 2018. Proyecto Moscas de las flores. M. Salinas and A.L. Montoya leg.; paramo; Malaise trap; CEUA 94079. <bold>Paratype</bold> 1♂, Colombia, same data as holotype but differ on: <named-content xmlns:xlink="http://www.w3.org/1999/xlink" content-type="dwc:verbatimCoordinates" xlink:type="simple"><named-content content-type="geo-json" specific-use="{&#34;type&#34;:&#34;Point&#34;,&#34;coordinates&#34;:[-75.268630,5.809585]}" id="NCID0EM5AE" xlink:type="simple">5°48.5751'N, 75°16.1178'W</named-content></named-content>; alt. 2888 m a.s.l.; 7–9 May 2014; A. Cardona and D. Cardona leg.; forest; Malaise trap; CEUA 94076.</p></tp:treatment-sec><tp:treatment-sec sec-type="diagnosis" id="SECID0ER5AE"><title>Diagnosis.</title><p>Thorax light brown, scutum with a pair of dark slender dorsocentral stripes. Vein CuA with gentle distal curve, CuP short, ending around mid of CuA. Syngonocoxite not extending to distal margin of terminalia; gonocoxites without an inner dorsal projection, inner apical projections small, slender, acute. Gonostylus ventral branch digitiform, dorsal branch short, pointed.</p><!--PageBreak --></tp:treatment-sec><tp:treatment-sec sec-type="description" id="SECID0EX5AE"><title>Description.</title><p><bold>Male</bold> (Fig. <xref ref-type="fig" rid="F2">2B</xref>). Body length, 5.2 mm. <bold><italic>Head</italic></bold> (Fig. <xref ref-type="fig" rid="F3">3B</xref>). Width, 0.54mm, height, 0.49mm. Vertex brown, with abundant brownish short setae. Three ocelli, mid ocellus smaller; lateral ocelli separated from eye margin by less than their diameter. Occiput brown. Ommatotrichia abundant, short, yellowish. Scape and pedicel brownish yellow, cylindrical, scape longer than pedicel, both with small brownish-yellow setae; 14 flagellomeres, mostly light brown, with scattered dark small setae; first flagellomere almost twice as long as second. Frons and clypeus <!--PageBreak --><!--PageBreak -->light brown, subrectangular, covered with dark setae; palpus with five light brown palpomeres, lighter towards apex, last palpomere about twice as long as fourth. <bold><italic>Thorax</italic></bold> (Figs <xref ref-type="fig" rid="F3">3E, H</xref>). Scutum light brown, with a pair of dark brown dorsocentral stripes and a weak medial dark stripe, all three connected at posterior margin of scutum, a pair of dark brown lateral longitudinal stripes above wings. A row of stronger setae above wing and a single row of differentiated dorsocentrals. Scutellum dark brown, with a lateral pair of scutellars on each side and three medial setae on posterior margin. Pleural sclerites dark brown, with some light areas on dorsal half of katepisternum and at dorsal end of mesepisternum. Pleural membrane yellowish brown. Antepronotum with nine long setae, proepisternum with four setae. Proepimeron, anepisternum, katepisternum, mesepimeron, and metepisternum bare. Laterotergite with 18 long dark setae, mediotergite with a row of dark setae on ventral half. Halter pedicel yellowish, knob light brown, both setose. <bold><italic>Legs.</italic></bold> Coxae and femora yellowish brown, tibiae and tarsi light brown. Foreleg tibiae with ventral oval depression with abundant irregular trichia; first tarsomere about 1.5 times as long as tibiae. Tibiae and tarsi with erect, short, dark setae along their entire length. Tibial spurs 1:2:2, brown, slightly longer than tibia width at apex. Tarsal claws with a large apical tooth and a smaller basal one. <bold><italic>Wing</italic></bold> (Fig. <xref ref-type="fig" rid="F4">4B</xref>). Length 4.0 mm, width 1.8 mm. Membrane light brown, densely covered with decumbent macrotrichia on all cells, veins brownish. Sc complete, setose ventrally, reaching C well beyond base of Rs, almost at mid length of wing; sc-r present, bare, placed basal to middle of Sc. C ending at apex of R<sub>5</sub>. R<sub>1</sub> long, reaching C beyond distal fifth of wing. First sector of Rs oblique, setose ventrally, slightly longer than r-m. R<sub>5</sub> sinuous, reaching C at wing apex, r-m bare, oblique. M<sub>1+2</sub> stem shorter than medial fork. M<sub>1</sub> weak, obsolete basally. M<sub>4</sub> complete. CuA complete, gently curving on distal third. CuP short, reaching around level of mid CuA. <bold><italic>Abdomen.</italic></bold> Segments chestnut brown, cylindrical, slender, with long brownish setae on tergites and sternites. Sternite 8 not projecting posteriorly beyond basal half of gonocoxite. Tergite 8 well developed, with short medial projection covering less than basal half of tergite 9, almost rectangular, occupying anterior fourth of terminalia. <bold><italic>Terminalia</italic></bold> (Figs <xref ref-type="fig" rid="F5">5D–F</xref>, <xref ref-type="fig" rid="F6">6C, D</xref>). Light brown. Longer than wide. Gonocoxite ventral surface almost fused medially, forming a syngonocoxite with a deep ventral medial cleft, extending close to half the level of gonocoxite. Gonocoxites elongate, with a short inner dorsal projection, apically truncated, and a slender, dorsal-apical projection. Gonocoxal apodem conspicuous, with acute apex. Dorsal branch of gonostylus wider, tapering towards apex, ventral branch digitiform, with scattered setae; parameres curved, approaching each other medially and then diverging, slightly projecting beyond apex of gonocoxites. Aedeagus very short, not reaching apex of cerci. Cerci typically slender, digitiform, with abundant short strong setae, not projecting beyond distal margin of gonocoxites.</p><p><bold>Female.</bold> Unknown.</p></tp:treatment-sec><tp:treatment-sec sec-type="etymology" id="SECID0E4AAG"><title>Etymology.</title><p>The specific epithet <italic><tp:taxon-name><tp:taxon-name-part taxon-name-part-type="genus" reg="Neuratelia"/><tp:taxon-name-part taxon-name-part-type="species" reg="colombiana">colombiana</tp:taxon-name-part></tp:taxon-name></italic> (nominative, adjective feminine) of this species refers to Colombia, the country in which the type materials were collected.</p><!--PageBreak --></tp:treatment-sec><tp:treatment-sec><!--Section generated to contain objects referenced in tp:taxon-treatment.--><fig id="F2" position="float" orientation="portrait"><label>Figure 2.</label><caption><p><bold>A</bold> Male habitus of <italic><tp:taxon-name><tp:taxon-name-part taxon-name-part-type="genus" reg="Neuratelia">Neuratelia</tp:taxon-name-part><tp:taxon-name-part taxon-name-part-type="species" reg="altoandina">altoandina</tp:taxon-name-part></tp:taxon-name></italic> sp. nov. (holotype) <bold>B</bold> male habitus of <italic><tp:taxon-name><tp:taxon-name-part taxon-name-part-type="genus" reg="Neuratelia">Neuratelia</tp:taxon-name-part><tp:taxon-name-part taxon-name-part-type="species" reg="colombiana">colombiana</tp:taxon-name-part></tp:taxon-name></italic> sp. nov. (holotype) <bold>C</bold> male habitus of <italic><tp:taxon-name><tp:taxon-name-part taxon-name-part-type="genus" reg="Neuratelia">Neuratelia</tp:taxon-name-part><tp:taxon-name-part taxon-name-part-type="species" reg="elegans">elegans</tp:taxon-name-part></tp:taxon-name></italic> (Lane) (holotype of <italic><tp:taxon-name><tp:taxon-name-part taxon-name-part-type="genus" reg="Neuratelia">N.</tp:taxon-name-part><tp:taxon-name-part taxon-name-part-type="species" reg="sapaici">sapaici</tp:taxon-name-part></tp:taxon-name></italic>). Scale bars: 1 mm.</p></caption><graphic xmlns:xlink="http://www.w3.org/1999/xlink" xlink:href="zookeys-861-063-g002.jpg" position="float" orientation="portrait" xlink:type="simple" id="oo_315220.jpg"/></fig><fig id="F3" position="float" orientation="portrait"><label>Figure 3.</label><caption><p><bold>A</bold> Frontal head <italic><tp:taxon-name><tp:taxon-name-part taxon-name-part-type="genus" reg="Neuratelia">Neuratelia</tp:taxon-name-part><tp:taxon-name-part taxon-name-part-type="species" reg="altoandina">altoandina</tp:taxon-name-part></tp:taxon-name></italic> sp. nov. (holotype) <bold>B</bold> frontal head <italic><tp:taxon-name><tp:taxon-name-part taxon-name-part-type="genus" reg="Neuratelia">Neuratelia</tp:taxon-name-part><tp:taxon-name-part taxon-name-part-type="species" reg="colombiana">colombiana</tp:taxon-name-part></tp:taxon-name></italic> sp. nov. (holotype) <bold>C</bold> frontal head <italic><tp:taxon-name><tp:taxon-name-part taxon-name-part-type="genus" reg="Neuratelia">Neuratelia</tp:taxon-name-part><tp:taxon-name-part taxon-name-part-type="species" reg="elegans">elegans</tp:taxon-name-part></tp:taxon-name></italic> (Lane) (holotype of <italic><tp:taxon-name><tp:taxon-name-part taxon-name-part-type="genus" reg="Neuratelia">N.</tp:taxon-name-part><tp:taxon-name-part taxon-name-part-type="species" reg="sapaici">sapaici</tp:taxon-name-part></tp:taxon-name></italic>) <bold>D</bold> lateral thorax <italic><tp:taxon-name><tp:taxon-name-part taxon-name-part-type="genus" reg="Neuratelia">Neuratelia</tp:taxon-name-part><tp:taxon-name-part taxon-name-part-type="species" reg="altoandina">altoandina</tp:taxon-name-part></tp:taxon-name></italic> sp. nov. (holotype) <bold>E</bold> lateral thorax <italic><tp:taxon-name><tp:taxon-name-part taxon-name-part-type="genus" reg="Neuratelia">Neuratelia</tp:taxon-name-part><tp:taxon-name-part taxon-name-part-type="species" reg="colombiana">colombiana</tp:taxon-name-part></tp:taxon-name></italic> sp. nov. (holotype) <bold>F</bold> lateral thorax <italic><tp:taxon-name><tp:taxon-name-part taxon-name-part-type="genus" reg="Neuratelia">Neuratelia</tp:taxon-name-part><tp:taxon-name-part taxon-name-part-type="species" reg="elegans">elegans</tp:taxon-name-part></tp:taxon-name></italic> (Lane) (holotype of <italic><tp:taxon-name><tp:taxon-name-part taxon-name-part-type="genus" reg="Neuratelia">N.</tp:taxon-name-part><tp:taxon-name-part taxon-name-part-type="species" reg="sapaici">sapaici</tp:taxon-name-part></tp:taxon-name></italic>) <bold>G</bold> dorsal thorax <italic><tp:taxon-name><tp:taxon-name-part taxon-name-part-type="genus" reg="Neuratelia">Neuratelia</tp:taxon-name-part><tp:taxon-name-part taxon-name-part-type="species" reg="altoandina">altoandina</tp:taxon-name-part></tp:taxon-name></italic> sp. nov. (holotype) <bold>H</bold> dorsal thorax <italic><tp:taxon-name><tp:taxon-name-part taxon-name-part-type="genus" reg="Neuratelia">Neuratelia</tp:taxon-name-part><tp:taxon-name-part taxon-name-part-type="species" reg="colombiana">colombiana</tp:taxon-name-part></tp:taxon-name></italic> sp. nov. (holotype) <bold>I</bold> dorsal thorax <italic><tp:taxon-name><tp:taxon-name-part taxon-name-part-type="genus" reg="Neuratelia">Neuratelia</tp:taxon-name-part><tp:taxon-name-part taxon-name-part-type="species" reg="elegans">elegans</tp:taxon-name-part></tp:taxon-name></italic> (Lane) (holotype of <italic><tp:taxon-name><tp:taxon-name-part taxon-name-part-type="genus" reg="Neuratelia">N.</tp:taxon-name-part><tp:taxon-name-part taxon-name-part-type="species" reg="sapaici">sapaici</tp:taxon-name-part></tp:taxon-name></italic>). Scale bars: 0.25 mm.</p></caption><graphic xmlns:xlink="http://www.w3.org/1999/xlink" xlink:href="zookeys-861-063-g003.jpg" position="float" orientation="portrait" xlink:type="simple" id="oo_315221.jpg"/></fig><fig id="F4" position="float" orientation="portrait"><label>Figure 4.</label><caption><p><bold>A</bold> Wing of <italic><tp:taxon-name><tp:taxon-name-part taxon-name-part-type="genus" reg="Neuratelia">Neuratelia</tp:taxon-name-part><tp:taxon-name-part taxon-name-part-type="species" reg="altoandina">altoandina</tp:taxon-name-part></tp:taxon-name></italic> sp. nov. (holotype) <bold>B</bold> wing of <italic><tp:taxon-name><tp:taxon-name-part taxon-name-part-type="genus" reg="Neuratelia">Neuratelia</tp:taxon-name-part><tp:taxon-name-part taxon-name-part-type="species" reg="colombiana">colombiana</tp:taxon-name-part></tp:taxon-name></italic> sp. nov. (holotype) <bold>C</bold> Wing of <italic><tp:taxon-name><tp:taxon-name-part taxon-name-part-type="genus" reg="Neuratelia">Neuratelia</tp:taxon-name-part><tp:taxon-name-part taxon-name-part-type="species" reg="elegans">elegans</tp:taxon-name-part></tp:taxon-name></italic> (Lane) (holotype of <italic><tp:taxon-name><tp:taxon-name-part taxon-name-part-type="genus" reg="Neuratelia">N.</tp:taxon-name-part><tp:taxon-name-part taxon-name-part-type="species" reg="sapaici">sapaici</tp:taxon-name-part></tp:taxon-name></italic>). Scale bars: 1 mm.</p></caption><graphic xmlns:xlink="http://www.w3.org/1999/xlink" xlink:href="zookeys-861-063-g004.jpg" position="float" orientation="portrait" xlink:type="simple" id="oo_315222.jpg"/></fig><fig id="F5" position="float" orientation="portrait"><label>Figure 5.</label><caption><p><bold>A</bold> Syngocoxite ventral view of the male terminalia of <italic><tp:taxon-name><tp:taxon-name-part taxon-name-part-type="genus" reg="Neuratelia">Neuratelia</tp:taxon-name-part><tp:taxon-name-part taxon-name-part-type="species" reg="altoandina">altoandina</tp:taxon-name-part></tp:taxon-name></italic> sp. nov. (holotype) <bold>B</bold> ventral view <bold>C</bold> dorsal view <bold>D</bold> syngocoxite ventral view of male terminalia of <italic><tp:taxon-name><tp:taxon-name-part taxon-name-part-type="genus" reg="Neuratelia">Neuratelia</tp:taxon-name-part><tp:taxon-name-part taxon-name-part-type="species" reg="colombiana">colombiana</tp:taxon-name-part></tp:taxon-name></italic> sp. nov. (holotype) <bold>E</bold> ventral <bold>F</bold> dorsal view <bold>G</bold> syngocoxite ventral view of male terminalia of <italic><tp:taxon-name><tp:taxon-name-part taxon-name-part-type="genus" reg="Neuratelia">Neuratelia</tp:taxon-name-part><tp:taxon-name-part taxon-name-part-type="species" reg="elegans">elegans</tp:taxon-name-part></tp:taxon-name></italic> (Lane) (holotype of <italic><tp:taxon-name><tp:taxon-name-part taxon-name-part-type="genus" reg="Neuratelia">N.</tp:taxon-name-part><tp:taxon-name-part taxon-name-part-type="species" reg="sapaici">sapaici</tp:taxon-name-part></tp:taxon-name></italic>) <bold>H</bold> ventral view <bold>I</bold> dorsal view.</p></caption><graphic xmlns:xlink="http://www.w3.org/1999/xlink" xlink:href="zookeys-861-063-g005.jpg" position="float" orientation="portrait" xlink:type="simple" id="oo_315223.jpg"/></fig><fig id="F6" position="float" orientation="portrait"><label>Figure 6.</label><caption><p><bold>A</bold> Male terminalia illustrations of <italic><tp:taxon-name><tp:taxon-name-part taxon-name-part-type="genus" reg="Neuratelia">Neuratelia</tp:taxon-name-part><tp:taxon-name-part taxon-name-part-type="species" reg="altoandina">altoandina</tp:taxon-name-part></tp:taxon-name></italic> sp. nov. (holotype) <bold>B</bold> ventral view <bold>C</bold> dorsal view <bold>D</bold> male terminalia illustrations of <italic><tp:taxon-name><tp:taxon-name-part taxon-name-part-type="genus" reg="Neuratelia">Neuratelia</tp:taxon-name-part><tp:taxon-name-part taxon-name-part-type="species" reg="colombiana">colombiana</tp:taxon-name-part></tp:taxon-name></italic> sp. nov. (holotype) <bold>E</bold> ventral view <bold>F</bold> dorsal view <bold>G</bold> male terminalia illustrations of <italic><tp:taxon-name><tp:taxon-name-part taxon-name-part-type="genus" reg="Neuratelia">Neuratelia</tp:taxon-name-part><tp:taxon-name-part taxon-name-part-type="species" reg="elegans">elegans</tp:taxon-name-part></tp:taxon-name></italic> (Lane) (holotype of <italic><tp:taxon-name><tp:taxon-name-part taxon-name-part-type="genus" reg="Neuratelia">N.</tp:taxon-name-part><tp:taxon-name-part taxon-name-part-type="species" reg="sapaici">sapaici</tp:taxon-name-part></tp:taxon-name></italic>) <bold>H</bold> ventral view I dorsal view. Abbreviations: <bold>aed</bold> = aedeagus; <bold>cerc</bold> = cercus; <bold>gc</bold> = gonocoxite; <bold>gc ap</bold> = gonocoxal apodeme; <bold>gc id</bold> = gonocoxite inner dorsal projection; <bold>gc dl</bold> = gonocoxite dorso-apical lobe; <bold>gc vl</bold> = gonocoxite ventral lobe; <bold>gst</bold> = gonostylus, <bold>gst db</bold> = dorsal branch of gonostylus; <bold>gst vb</bold> = ventral branch of gonostylus; <bold>syn</bold> = syngocoxite; <bold>par</bold> = paremeres.</p></caption><graphic xmlns:xlink="http://www.w3.org/1999/xlink" xlink:href="zookeys-861-063-g006.jpg" position="float" orientation="portrait" xlink:type="simple" id="oo_315224.jpg"/></fig></tp:treatment-sec></tp:taxon-treatment>
