# Supplementary material for: Revision of the Neotropical Neuratelia Rondani (Diptera, Mycetophilidae, Sciophilinae): two new species, a new combination, and a new synonym
Source: Zookeys. 2019 Jul 8;861:63–79. doi: 10.3897/zookeys.861.32835 (PMC6629717; doi:10.3897/zookeys.861.32835)
Supplement: XML Treatment for Neuratelia elegans [file zookeys.861.32835-treatment4.xml]

<!DOCTYPE tp:taxon-treatment
  PUBLIC "-//TaxonX//DTD Taxonomic Treatment Publishing DTD v0 20100105//EN" "tax-treatment-NSO.dtd">
<tp:taxon-treatment xmlns:tp="http://www.plazi.org/taxpub"><tp:treatment-meta><kwd-group><label>Taxon classification</label><kwd><named-content xmlns:xlink="http://www.w3.org/1999/xlink" content-type="kingdom">Animalia</named-content></kwd><kwd><named-content xmlns:xlink="http://www.w3.org/1999/xlink" content-type="order">Diptera</named-content></kwd><kwd><named-content xmlns:xlink="http://www.w3.org/1999/xlink" content-type="family">Mycetophilidae</named-content></kwd></kwd-group><mixed-citation publication-type="journal"><person-group><name><surname>Henao-Sepúlveda</surname><given-names>Carolina</given-names></name><name><surname>Wolff</surname><given-names>Marta</given-names></name><name><surname>Amorim</surname><given-names>Dalton de Souza</given-names></name></person-group><article-title>Revision of the Neotropical <italic><tp:taxon-name><tp:taxon-name-part taxon-name-part-type="genus" reg="Neuratelia">Neuratelia</tp:taxon-name-part></tp:taxon-name></italic> Rondani (<tp:taxon-name><tp:taxon-name-part taxon-name-part-type="order">Diptera</tp:taxon-name-part></tp:taxon-name>, <tp:taxon-name><tp:taxon-name-part taxon-name-part-type="family">Mycetophilidae</tp:taxon-name-part></tp:taxon-name>, <tp:taxon-name><tp:taxon-name-part taxon-name-part-type="subfamily">Sciophilinae</tp:taxon-name-part></tp:taxon-name>): two new species, a new combination, and a new synonym</article-title><source>Zookeys</source><day>08</day><month>7</month><year>2019</year><volume>861</volume><fpage>63</fpage><lpage>79</lpage><pub-id pub-id-type="doi">10.3897/zookeys.861.32835</pub-id></mixed-citation></tp:treatment-meta><tp:nomenclature><tp:taxon-name>
              <tp:taxon-name-part taxon-name-part-type="genus" reg="Neuratelia">Neuratelia</tp:taxon-name-part>
              <tp:taxon-name-part taxon-name-part-type="species" reg="elegans">elegans</tp:taxon-name-part>
            </tp:taxon-name><tp:taxon-authority>(Lane, 1948)</tp:taxon-authority><tp:taxon-status xmlns:xlink="http://www.w3.org/1999/xlink" xlink:type="simple">comb. nov.</tp:taxon-status><xref ref-type="fig" rid="F2">Figs 2E</xref><xref ref-type="fig" rid="F3">, 3C, F, I</xref><xref ref-type="fig" rid="F4">, 4C</xref><xref ref-type="fig" rid="F5">, 5G–I</xref><xref ref-type="fig" rid="F6">, 6E, F</xref><tp:nomenclature-citation-list><tp:nomenclature-citation><tp:taxon-name>
                  <tp:taxon-name-part taxon-name-part-type="genus" reg="Eudicrana">Eudicrana</tp:taxon-name-part>
                  <tp:taxon-name-part taxon-name-part-type="species" reg="elegans">elegans</tp:taxon-name-part>
                </tp:taxon-name><comment><xref ref-type="bibr" rid="B9">Lane 1948</xref>: 251, fig. 8 (gonocoxite and gonostyle), 9 (“mesosome”), 10 (tergite 9). <bold>Type.</bold> Holotype male, pinned, genitalia in permanent Canada balsam microslide mounting pinned with specimen. Original label: “Brazil, São Paulo, Salesópolis, Estação Biológica de Boraceia, xi.1947, F. Travassos and E. Rabello leg. MZUSP-07105”.</comment></tp:nomenclature-citation><tp:nomenclature-citation><tp:taxon-name>
                  <tp:taxon-name-part taxon-name-part-type="genus" reg="Neuratelia">Neuratelia</tp:taxon-name-part>
                  <tp:taxon-name-part taxon-name-part-type="species" reg="sapaici">sapaici</tp:taxon-name-part>
                </tp:taxon-name><comment><xref ref-type="bibr" rid="B10">Lane 1952</xref>: 135, fig. 3 (male terminalia), syn. nov. <bold>Type.</bold> Holotype male, pinned, genitalia in permanent Canada balsam microslide mounting pinned with specimen. Original label: “Brazil, São Paulo, Salesópolis, Estação Biológica de Boraceia, 14 viii. 1947, E. Rabello, F. Travassos and J. Lane leg. MZUSP-04030”.</comment></tp:nomenclature-citation></tp:nomenclature-citation-list></tp:nomenclature><tp:treatment-sec sec-type="type locality" id="SECID0EREAG"><title>Type locality.</title><p>Brazil, state of São Paulo, Salesópolis municipality, Boraceia Biological Station [<named-content xmlns:xlink="http://www.w3.org/1999/xlink" content-type="dwc:verbatimCoordinates" xlink:type="simple"><named-content content-type="geo-json" specific-use="{&#34;type&#34;:&#34;Point&#34;,&#34;coordinates&#34;:[-45.823813,-23.690630]}" id="NCID0E1EAG" xlink:type="simple">23°41.4378'S, 45°49.4288'W</named-content></named-content>].</p></tp:treatment-sec><tp:treatment-sec sec-type="material" id="SECID0E6EAG"><title>Material examined.</title><p><bold>Holotype</bold> ♂ Brazil; State of São Paulo, Salesópolis municipality, Boraceia Biological Station; [<named-content xmlns:xlink="http://www.w3.org/1999/xlink" content-type="dwc:verbatimCoordinates" xlink:type="simple"><named-content content-type="geo-json" specific-use="{&#34;type&#34;:&#34;Point&#34;,&#34;coordinates&#34;:[-45.823813,-23.690630]}" id="NCID0EKFAG" xlink:type="simple">23°41.4378'S, 45°49.4288'W</named-content></named-content>]; Nov. 1947; F. Travassos and E. Rabello leg. MZUSP–07105. <bold>Paratype</bold> 1♂; Brazil, same data as holotype but differ on: 14 Aug.1947; E. Rabello, F. Travassos and J. Lane leg. MZUSP–04030.</p></tp:treatment-sec><tp:treatment-sec sec-type="diagnosis" id="SECID0ERFAG"><title>Diagnosis.</title><p>Thorax brown, scutum without longitudinal stripes. Vein CuA with strong curve on distal third, CuP long, ending at about level of distal third of CuA. Gonocoxite fused medially only on basal half, with a ventral inward lobular distal projection and a digitiform laminar projection at dorsal surface of terminalia; gonostylus short, triangular in ventral view, with a flat basal projection dorsally.</p></tp:treatment-sec><tp:treatment-sec sec-type="redescription" id="SECID0EWFAG"><title>Redescription.</title><p><bold>Male</bold> (Fig. <xref ref-type="fig" rid="F2">2C</xref>). Body length 6.8 mm. <bold><italic>Head</italic></bold> (Fig. <xref ref-type="fig" rid="F3">3D</xref>) Width 0.51mm, length 0.54mm. Vertex dark brown, with abundant brownish setae. Three ocelli, mid ocellus smaller; lateral ocelli separated from eye margin by less than their diameter. Occiput dark brown. Ommatotrichia abundant, short, yellowish. Scape and pedicel yellowish brown, cylindrical, scape longer than pedicel, slightly darker, both with short setae; with 14 dark brown flagellomeres, with scattered yellowish setae, first flagellomere almost twice as long as second flagellomere. Frons and clypeus brown, subrectangular, densely covered with yellowish setae; labella caramel brown, with five light brown palpomeres, last palpomere about twice length of fourth. <bold><italic>Thorax</italic></bold> (Figs <xref ref-type="fig" rid="F3">3F, I</xref>). Scutum, scutellum, and pleura brownish, scutum with two darker stripes connected medially at posterior end and reaching scutellum, with scattered yellowish setae, a single row of differentiated dorsocentrals, and no clear row of acrostichals; prealars and postalars strong. Scutellum brownish, with two stronger setae laterally and two medially, and scattered, smaller, marginal setae. Pleural sclerites mostly brown, ventral half of katepisternum and mediotergite dark brown; pleural membrane yellowish brown. Proepimeron, anepisternum, katepisternum, mesepimeron, and metepisternum bare, antepronotum and proepisternum setose, laterotergite with 25 well developed brown <!--PageBreak -->setae, mediotergite with a row of around 25 well-developed setae across ventral margin. Halter setose, pedicel yellowish, knob light brown. <bold><italic>Legs.</italic></bold> Coxae yellowish brown, darker apically, femora light brown, tibiae and tarsi brown. Fore femora, tibiae, and tarsi missing in the holotype; mid tibia with dorsal and ventral irregular rows of slightly longer dark setae, hind tibia with a regular row of dark setae posteriorly; mid tibia spurs subequal, almost twice apical width of tibia, hind tibia outer spur longer than inner spur. Mid and hind first tarsomeres very long (distal tarsomeres of mid and hind tarsi missing in holotype). <bold><italic>Wing</italic></bold> (Fig. <xref ref-type="fig" rid="F4">4C</xref>). Length, 4.6 mm, width, 1.5 mm. Membrane light brown, without dark maculae, membrane densely covered with microtrichia and decumbent macrotrichia on all cells. Anterior veins brown, medial and cubital veins yellowish brown; Sc complete, reaching C well beyond base of Rs, almost at the middle of anterior margin of wing, setose; sc- r present basally, well before origin of Rs, bare. C ending at apex of R<sub>5</sub>. R<sub>1</sub> long, reaching C beyond distal fifth of wing. First sector of Rs oblique, bare, only slightly longer than r-m. R<sub>5</sub> slightly sinuous, reaching C near wing apex. Vein r-m oblique, bare. M<sub>1+2</sub> stem more than twice length of r-m. M<sub>1</sub> obsolete basally. Medial and cubital veins complete, reaching wing margin. CuA with a strong curve towards base at distal third. CuP well sclerotized, extending to level of distal third of CuA. <bold><italic>Abdomen.</italic></bold> Brown, cylindrical, slender, with long dark setae covering tergites and sternites. Tergite 8 longer than wide, projected medially, sternite 8 wider than long, with a medial projection apically. <bold><italic>Terminalia</italic></bold> (Figs <xref ref-type="fig" rid="F5">5G–I</xref>, <xref ref-type="fig" rid="F6">6E, F</xref>). Syngonocoxite extending medially slightly beyond half the length of the gonocoxite; gonocoxites with a pair of inward lobes ventrally, with setulae, and a dorsoapical lobe slightly projecting distally beyond the base of the gonostyli; gonocoxites with a flat digitiform inner projection dorsally. Gonostylus relatively simple, covered only with setulae, without spines or long setae, ventral branch triangular in ventral view, dorsal branch short, flat. Tergite 9 weakly sclerotized, restricted to basal half of terminalia, with a group of short setae at each side. Parameres straight (not curved as in many species of the genus), reaching level of gonocoxite apex distally. Aedeagus elongate, straight. Sternite 10 present as a pair of elongated sclerotized stripes with setae. Cerci typicallywell-developed, lobular, extending distally almost as far as the apex of gonostylus, touching each other medially, but without evidence of fusion.</p><p><bold>Female.</bold> Unknown.</p></tp:treatment-sec><tp:treatment-sec sec-type="comments" id="SECID0EYHAG"><title>Comments.</title><p>The holotypes of <italic><tp:taxon-name><tp:taxon-name-part taxon-name-part-type="genus" reg="Eudicrana">Eudicrana</tp:taxon-name-part><tp:taxon-name-part taxon-name-part-type="species" reg="elegans">elegans</tp:taxon-name-part></tp:taxon-name></italic> and <italic><tp:taxon-name><tp:taxon-name-part taxon-name-part-type="genus" reg="Neuratelia">Neuratelia</tp:taxon-name-part><tp:taxon-name-part taxon-name-part-type="species" reg="sapaici">sapaici</tp:taxon-name-part></tp:taxon-name></italic> are males and originally had their terminalia slide-mounted between cover slips, pinned with the respective specimens. The terminalia of both species are identical in every aspect and as well as the general colour of the specimens. <xref ref-type="bibr" rid="B9">Lane’s (1948</xref>, fig. 8) illustration of the gonocoxite and the gonostyle of <italic><tp:taxon-name><tp:taxon-name-part taxon-name-part-type="genus" reg="Eudicrana">E.</tp:taxon-name-part><tp:taxon-name-part taxon-name-part-type="species" reg="elegans">elegans</tp:taxon-name-part></tp:taxon-name></italic> makes clear its identity with <xref ref-type="bibr" rid="B10">Lane’s (1952</xref>, fig. 3) illustration of the male terminalia of <italic><tp:taxon-name><tp:taxon-name-part taxon-name-part-type="genus" reg="Neuratelia">N.</tp:taxon-name-part><tp:taxon-name-part taxon-name-part-type="species" reg="sapaici">sapaici</tp:taxon-name-part></tp:taxon-name></italic> (Figs <xref ref-type="fig" rid="F5">5G–I</xref>, <xref ref-type="fig" rid="F6">6E,F</xref>). Along the original description of <italic><tp:taxon-name><tp:taxon-name-part taxon-name-part-type="genus" reg="Eudicrana">Eudicrana</tp:taxon-name-part><tp:taxon-name-part taxon-name-part-type="species" reg="elegans">elegans</tp:taxon-name-part></tp:taxon-name></italic>, <xref ref-type="bibr" rid="B9">Lane (1948</xref>: 252) mentioned the interrupted M<sub>1</sub>, but did not comment on the lack of R<sub>4</sub>, which would immediately raise suspicious of the generic position of the species. We propose a new combination of the <italic><tp:taxon-name><tp:taxon-name-part taxon-name-part-type="genus" reg="Eudicrana">Eudicrana</tp:taxon-name-part><tp:taxon-name-part taxon-name-part-type="species" reg="elegans">elegans</tp:taxon-name-part></tp:taxon-name></italic> and the synonymy of <italic><tp:taxon-name><tp:taxon-name-part taxon-name-part-type="genus" reg="Neuratelia">Neuratelia</tp:taxon-name-part><tp:taxon-name-part taxon-name-part-type="species" reg="sapaici">sapaici</tp:taxon-name-part></tp:taxon-name></italic>.</p><!--PageBreak --></tp:treatment-sec><tp:treatment-sec><!--Section generated to contain objects referenced in tp:taxon-treatment.--><fig id="F2" position="float" orientation="portrait"><label>Figure 2.</label><caption><p><bold>A</bold> Male habitus of <italic><tp:taxon-name><tp:taxon-name-part taxon-name-part-type="genus" reg="Neuratelia">Neuratelia</tp:taxon-name-part><tp:taxon-name-part taxon-name-part-type="species" reg="altoandina">altoandina</tp:taxon-name-part></tp:taxon-name></italic> sp. nov. (holotype) <bold>B</bold> male habitus of <italic><tp:taxon-name><tp:taxon-name-part taxon-name-part-type="genus" reg="Neuratelia">Neuratelia</tp:taxon-name-part><tp:taxon-name-part taxon-name-part-type="species" reg="colombiana">colombiana</tp:taxon-name-part></tp:taxon-name></italic> sp. nov. (holotype) <bold>C</bold> male habitus of <italic><tp:taxon-name><tp:taxon-name-part taxon-name-part-type="genus" reg="Neuratelia">Neuratelia</tp:taxon-name-part><tp:taxon-name-part taxon-name-part-type="species" reg="elegans">elegans</tp:taxon-name-part></tp:taxon-name></italic> (Lane) (holotype of <italic><tp:taxon-name><tp:taxon-name-part taxon-name-part-type="genus" reg="Neuratelia">N.</tp:taxon-name-part><tp:taxon-name-part taxon-name-part-type="species" reg="sapaici">sapaici</tp:taxon-name-part></tp:taxon-name></italic>). Scale bars: 1 mm.</p></caption><graphic xmlns:xlink="http://www.w3.org/1999/xlink" xlink:href="zookeys-861-063-g002.jpg" position="float" orientation="portrait" xlink:type="simple" id="oo_315220.jpg"/></fig><fig id="F3" position="float" orientation="portrait"><label>Figure 3.</label><caption><p><bold>A</bold> Frontal head <italic><tp:taxon-name><tp:taxon-name-part taxon-name-part-type="genus" reg="Neuratelia">Neuratelia</tp:taxon-name-part><tp:taxon-name-part taxon-name-part-type="species" reg="altoandina">altoandina</tp:taxon-name-part></tp:taxon-name></italic> sp. nov. (holotype) <bold>B</bold> frontal head <italic><tp:taxon-name><tp:taxon-name-part taxon-name-part-type="genus" reg="Neuratelia">Neuratelia</tp:taxon-name-part><tp:taxon-name-part taxon-name-part-type="species" reg="colombiana">colombiana</tp:taxon-name-part></tp:taxon-name></italic> sp. nov. (holotype) <bold>C</bold> frontal head <italic><tp:taxon-name><tp:taxon-name-part taxon-name-part-type="genus" reg="Neuratelia">Neuratelia</tp:taxon-name-part><tp:taxon-name-part taxon-name-part-type="species" reg="elegans">elegans</tp:taxon-name-part></tp:taxon-name></italic> (Lane) (holotype of <italic><tp:taxon-name><tp:taxon-name-part taxon-name-part-type="genus" reg="Neuratelia">N.</tp:taxon-name-part><tp:taxon-name-part taxon-name-part-type="species" reg="sapaici">sapaici</tp:taxon-name-part></tp:taxon-name></italic>) <bold>D</bold> lateral thorax <italic><tp:taxon-name><tp:taxon-name-part taxon-name-part-type="genus" reg="Neuratelia">Neuratelia</tp:taxon-name-part><tp:taxon-name-part taxon-name-part-type="species" reg="altoandina">altoandina</tp:taxon-name-part></tp:taxon-name></italic> sp. nov. (holotype) <bold>E</bold> lateral thorax <italic><tp:taxon-name><tp:taxon-name-part taxon-name-part-type="genus" reg="Neuratelia">Neuratelia</tp:taxon-name-part><tp:taxon-name-part taxon-name-part-type="species" reg="colombiana">colombiana</tp:taxon-name-part></tp:taxon-name></italic> sp. nov. (holotype) <bold>F</bold> lateral thorax <italic><tp:taxon-name><tp:taxon-name-part taxon-name-part-type="genus" reg="Neuratelia">Neuratelia</tp:taxon-name-part><tp:taxon-name-part taxon-name-part-type="species" reg="elegans">elegans</tp:taxon-name-part></tp:taxon-name></italic> (Lane) (holotype of <italic><tp:taxon-name><tp:taxon-name-part taxon-name-part-type="genus" reg="Neuratelia">N.</tp:taxon-name-part><tp:taxon-name-part taxon-name-part-type="species" reg="sapaici">sapaici</tp:taxon-name-part></tp:taxon-name></italic>) <bold>G</bold> dorsal thorax <italic><tp:taxon-name><tp:taxon-name-part taxon-name-part-type="genus" reg="Neuratelia">Neuratelia</tp:taxon-name-part><tp:taxon-name-part taxon-name-part-type="species" reg="altoandina">altoandina</tp:taxon-name-part></tp:taxon-name></italic> sp. nov. (holotype) <bold>H</bold> dorsal thorax <italic><tp:taxon-name><tp:taxon-name-part taxon-name-part-type="genus" reg="Neuratelia">Neuratelia</tp:taxon-name-part><tp:taxon-name-part taxon-name-part-type="species" reg="colombiana">colombiana</tp:taxon-name-part></tp:taxon-name></italic> sp. nov. (holotype) <bold>I</bold> dorsal thorax <italic><tp:taxon-name><tp:taxon-name-part taxon-name-part-type="genus" reg="Neuratelia">Neuratelia</tp:taxon-name-part><tp:taxon-name-part taxon-name-part-type="species" reg="elegans">elegans</tp:taxon-name-part></tp:taxon-name></italic> (Lane) (holotype of <italic><tp:taxon-name><tp:taxon-name-part taxon-name-part-type="genus" reg="Neuratelia">N.</tp:taxon-name-part><tp:taxon-name-part taxon-name-part-type="species" reg="sapaici">sapaici</tp:taxon-name-part></tp:taxon-name></italic>). Scale bars: 0.25 mm.</p></caption><graphic xmlns:xlink="http://www.w3.org/1999/xlink" xlink:href="zookeys-861-063-g003.jpg" position="float" orientation="portrait" xlink:type="simple" id="oo_315221.jpg"/></fig><fig id="F4" position="float" orientation="portrait"><label>Figure 4.</label><caption><p><bold>A</bold> Wing of <italic><tp:taxon-name><tp:taxon-name-part taxon-name-part-type="genus" reg="Neuratelia">Neuratelia</tp:taxon-name-part><tp:taxon-name-part taxon-name-part-type="species" reg="altoandina">altoandina</tp:taxon-name-part></tp:taxon-name></italic> sp. nov. (holotype) <bold>B</bold> wing of <italic><tp:taxon-name><tp:taxon-name-part taxon-name-part-type="genus" reg="Neuratelia">Neuratelia</tp:taxon-name-part><tp:taxon-name-part taxon-name-part-type="species" reg="colombiana">colombiana</tp:taxon-name-part></tp:taxon-name></italic> sp. nov. (holotype) <bold>C</bold> Wing of <italic><tp:taxon-name><tp:taxon-name-part taxon-name-part-type="genus" reg="Neuratelia">Neuratelia</tp:taxon-name-part><tp:taxon-name-part taxon-name-part-type="species" reg="elegans">elegans</tp:taxon-name-part></tp:taxon-name></italic> (Lane) (holotype of <italic><tp:taxon-name><tp:taxon-name-part taxon-name-part-type="genus" reg="Neuratelia">N.</tp:taxon-name-part><tp:taxon-name-part taxon-name-part-type="species" reg="sapaici">sapaici</tp:taxon-name-part></tp:taxon-name></italic>). Scale bars: 1 mm.</p></caption><graphic xmlns:xlink="http://www.w3.org/1999/xlink" xlink:href="zookeys-861-063-g004.jpg" position="float" orientation="portrait" xlink:type="simple" id="oo_315222.jpg"/></fig><fig id="F5" position="float" orientation="portrait"><label>Figure 5.</label><caption><p><bold>A</bold> Syngocoxite ventral view of the male terminalia of <italic><tp:taxon-name><tp:taxon-name-part taxon-name-part-type="genus" reg="Neuratelia">Neuratelia</tp:taxon-name-part><tp:taxon-name-part taxon-name-part-type="species" reg="altoandina">altoandina</tp:taxon-name-part></tp:taxon-name></italic> sp. nov. (holotype) <bold>B</bold> ventral view <bold>C</bold> dorsal view <bold>D</bold> syngocoxite ventral view of male terminalia of <italic><tp:taxon-name><tp:taxon-name-part taxon-name-part-type="genus" reg="Neuratelia">Neuratelia</tp:taxon-name-part><tp:taxon-name-part taxon-name-part-type="species" reg="colombiana">colombiana</tp:taxon-name-part></tp:taxon-name></italic> sp. nov. (holotype) <bold>E</bold> ventral <bold>F</bold> dorsal view <bold>G</bold> syngocoxite ventral view of male terminalia of <italic><tp:taxon-name><tp:taxon-name-part taxon-name-part-type="genus" reg="Neuratelia">Neuratelia</tp:taxon-name-part><tp:taxon-name-part taxon-name-part-type="species" reg="elegans">elegans</tp:taxon-name-part></tp:taxon-name></italic> (Lane) (holotype of <italic><tp:taxon-name><tp:taxon-name-part taxon-name-part-type="genus" reg="Neuratelia">N.</tp:taxon-name-part><tp:taxon-name-part taxon-name-part-type="species" reg="sapaici">sapaici</tp:taxon-name-part></tp:taxon-name></italic>) <bold>H</bold> ventral view <bold>I</bold> dorsal view.</p></caption><graphic xmlns:xlink="http://www.w3.org/1999/xlink" xlink:href="zookeys-861-063-g005.jpg" position="float" orientation="portrait" xlink:type="simple" id="oo_315223.jpg"/></fig><fig id="F6" position="float" orientation="portrait"><label>Figure 6.</label><caption><p><bold>A</bold> Male terminalia illustrations of <italic><tp:taxon-name><tp:taxon-name-part taxon-name-part-type="genus" reg="Neuratelia">Neuratelia</tp:taxon-name-part><tp:taxon-name-part taxon-name-part-type="species" reg="altoandina">altoandina</tp:taxon-name-part></tp:taxon-name></italic> sp. nov. (holotype) <bold>B</bold> ventral view <bold>C</bold> dorsal view <bold>D</bold> male terminalia illustrations of <italic><tp:taxon-name><tp:taxon-name-part taxon-name-part-type="genus" reg="Neuratelia">Neuratelia</tp:taxon-name-part><tp:taxon-name-part taxon-name-part-type="species" reg="colombiana">colombiana</tp:taxon-name-part></tp:taxon-name></italic> sp. nov. (holotype) <bold>E</bold> ventral view <bold>F</bold> dorsal view <bold>G</bold> male terminalia illustrations of <italic><tp:taxon-name><tp:taxon-name-part taxon-name-part-type="genus" reg="Neuratelia">Neuratelia</tp:taxon-name-part><tp:taxon-name-part taxon-name-part-type="species" reg="elegans">elegans</tp:taxon-name-part></tp:taxon-name></italic> (Lane) (holotype of <italic><tp:taxon-name><tp:taxon-name-part taxon-name-part-type="genus" reg="Neuratelia">N.</tp:taxon-name-part><tp:taxon-name-part taxon-name-part-type="species" reg="sapaici">sapaici</tp:taxon-name-part></tp:taxon-name></italic>) <bold>H</bold> ventral view I dorsal view. Abbreviations: <bold>aed</bold> = aedeagus; <bold>cerc</bold> = cercus; <bold>gc</bold> = gonocoxite; <bold>gc ap</bold> = gonocoxal apodeme; <bold>gc id</bold> = gonocoxite inner dorsal projection; <bold>gc dl</bold> = gonocoxite dorso-apical lobe; <bold>gc vl</bold> = gonocoxite ventral lobe; <bold>gst</bold> = gonostylus, <bold>gst db</bold> = dorsal branch of gonostylus; <bold>gst vb</bold> = ventral branch of gonostylus; <bold>syn</bold> = syngocoxite; <bold>par</bold> = paremeres.</p></caption><graphic xmlns:xlink="http://www.w3.org/1999/xlink" xlink:href="zookeys-861-063-g006.jpg" position="float" orientation="portrait" xlink:type="simple" id="oo_315224.jpg"/></fig></tp:treatment-sec><ref-list><ref id="B9"><mixed-citation xmlns:xlink="http://www.w3.org/1999/xlink" xlink:type="simple"><person-group><name name-style="western"><surname>Lane</surname><given-names>J</given-names></name></person-group> (<year>1948</year>) <article-title><tp:taxon-name><tp:taxon-name-part taxon-name-part-type="family">Mycetophilidae</tp:taxon-name-part></tp:taxon-name> do Brasil (<tp:taxon-name><tp:taxon-name-part taxon-name-part-type="order">Diptera</tp:taxon-name-part></tp:taxon-name>, Nemocera).</article-title><source>Revista Brasileira de Biologia</source><volume>8</volume>: <fpage>247</fpage>–<lpage>254</lpage>.</mixed-citation></ref><ref id="B10"><mixed-citation xmlns:xlink="http://www.w3.org/1999/xlink" xlink:type="simple"><person-group><name name-style="western"><surname>Lane</surname><given-names>J</given-names></name></person-group> (<year>1952</year>) <article-title>Some New Brazilian <tp:taxon-name><tp:taxon-name-part taxon-name-part-type="family">Mycetophilidae</tp:taxon-name-part></tp:taxon-name> (<tp:taxon-name><tp:taxon-name-part taxon-name-part-type="order">Diptera</tp:taxon-name-part></tp:taxon-name>, <tp:taxon-name><tp:taxon-name-part taxon-name-part-type="suborder">Nematocera</tp:taxon-name-part></tp:taxon-name>).</article-title><source>Dusenia</source><volume>3</volume>(<issue>2</issue>): <fpage>131</fpage>–<lpage>140</lpage>.</mixed-citation></ref></ref-list></tp:taxon-treatment>
