# Supplementary material for: Revision of the Neotropical Neuratelia Rondani (Diptera, Mycetophilidae, Sciophilinae): two new species, a new combination, and a new synonym
Source: Zookeys. 2019 Jul 8;861:63–79. doi: 10.3897/zookeys.861.32835 (PMC6629717; doi:10.3897/zookeys.861.32835)
Supplement: Supplementary material 1 [file zookeys-861-063-s001.csv]

occurrenceID	basisOfRecord	institutionCode	collectionCode	catalogNumber	language	institutionID	collectionID	datasetName	ownerInstitutionCode	disposition	eventDate	verbatimElevation	minimumElevationInMeters	maximumElevationInMeters	continent	country	countryCode	stateProvince	county	municipality	locality	geodeticDatum	latitud original	longitud original	decimalLatitude	decimalLongitude	coordinateUncertaintyInMeters	georeferenceSources 1	habitat	locationRemarks	occurrenceRemarks	samplingProtocol	kingdom	phylum	class	order	suborden	family	Subfamilia	Tribu	genus	subgenus	specificEpithet	infraspecificEpithet	taxonRank	scientificNameAuthorship	sex	lifeStage	individualCount
UdeA:CEUA:94078	Preserved specimen	Universidad de Antioquia	CEUA	94078	es	890980040-8	National register of collection 036	Research	UdeA	Coleccin de Entomologa Universidad de Antioquia	2011-09-10/2011-09-15	2500	3000	3200	SA	Colombia	CO	Antioquia	El Congo	San Jose de la Montana	Paramo El Congo	WGS84	6¼46.5651' N	75¼42.5701ÕW	6,77609	-75,72617	0	Instituto Geogröfico Agustên Codazzi. Departamento Administrativo Nacional de Estadêstica. 2008. Plancha 15-130. 1:100.000. Bogotö D.C.	Forest	central cordillera	colleted by trap	Malaise trap	Animalia	Arthropoda	Insecta	Diptera	Nematoceros	Mycetophilidae	Sciophilinae	-	Neuratelia	-	N. altoandina sp. n. (Holotype)	-	specie	Henao-Seplveda, Wolff and Amorim	male	Adulto	1
UdeA:CEUA:94076	Preserved specimen	Universidad de Antioquia	CEUA	94079	es	890980040-8	National register of collection 036	Research	UdeA	Coleccin de Entomologa Universidad de Antioquia	2018-09-1/2018-09-12	3045	3000	3300	SA	Colombia	CO	Antioquia	Sonsn	Nor	Paramo de Sonsn	WGS84	5¼ 48.7716Õ N	75¼16.1966Õ W	5,09585	-75,26863	0	Instituto Geogröfico Agustên Codazzi. Departamento Administrativo Nacional de Estadêstica. 2008. Plancha 167-17. 1:100.000. Bogotö D.C.	Forest	central cordillera	colleted by trap	Malaise trap	Animalia	Arthropoda	Insecta	Diptera	Nematoceros	Mycetophilidae	Sciophilinae	-	Neuratelia	-	N. colombiana sp n. (Holotype)	-	specie	Henao-Seplveda, Wolff and Amorim	male	Adulto	1
UdeA:CEUA:94079	Preserved specimen	Universidad de Antioquia	CEUA	94076	es	890980040-8	National register of collection 036	Research	UdeA	Coleccin de Entomologa Universidad de Antioquia	2014-05-07/2014-05-09	2500	3000	3300	SA	Colombia	CO	Antioquia	Sonsn	Nor	Paramo de Sonsn	WGS84	5¼ 48.5751Õ N	75¼ 16.1178Õ W	5,81286	-75,26844	0	Instituto Geogröfico Agustên Codazzi. Departamento Administrativo Nacional de Estadêstica. 2008. Plancha 167-17. 1:100.000. Bogotö D.C.	Forest	central cordillera	colleted by trap	Malaise trap	Animalia	Arthropoda	Insecta	Diptera	Nematoceros	Mycetophilidae	Sciophilinae	-	Neuratelia	-	N. colombiana sp. n. (paratype)	-	specie	Henao-Seplveda, Wolff and Amorim	male	Adulto	1
USP:MZUSP:04030	Preserved specimen	Universidad de Sao Paulo	MZUSP	7105	pt	-	-	Research	UdeA	Museum de Zoologia Universidade de Sao Paulo	1947/11	-	-	-	SA	Brazil	BR	Sao Paulo	Salesopolis	Boraceia	Estaao Biologica de Boraceia	WGS84	23¼ 41.4378ÕS	45¼ 49.4288ÕW	-23,69063	-45,82381		-	-	-	-	-	Animalia	Arthropoda	Insecta	Diptera	Nematoceros	Mycetophilidae	SCiophilinae	-	Neuratelia	-	N. elegans	-	specie	Lane, 1948	male	Adulto	1
USP:MZUSP:04030	Preserved specimen	Universidad de Sao Paulo	MZUSP	4030	pt	-	-	Research	UdeA	Museum de Zoologia Universidade de Sao Paulo	14/08/47	-	-	-	SA	Brazil	BR	Sao Paulo	Salesopolis	Boraceia	Estaao Biologica de Boraceia	WGS84	23¼ 41.4378ÕS	45¼ 49.4288ÕW	-23,69063	-45,82381		-	-	-	-	-	Animalia	Arthropoda	Insecta	Diptera	Nematoceros	Mycetophilidae	SCiophilinae	-	Neuratelia	-	N. sapaici	-	specie	Lane, 1952	male	Adulto	1
[truncated: 9 more columns]
